# Supplementary material for: Inter-Regional Proteomic Profiling of the Human Brain Using an Optimized Protein Extraction Method from Formalin-Fixed Tissue to Identify Signaling Pathways
Source: Int J Mol Sci. 2023 Feb 21;24(5):4283. doi: 10.3390/ijms24054283 (PMC10001664; doi:10.3390/ijms24054283)
Supplement: Supplementary file 1 [file ijms-24-04283-s001.zip]

Archive with 1 entries (1 files):
- ijms-2217742-supplementary.pdf
